# Supplementary material for: Microbe-Based Sensor for Long-Term Detection of Urine Glucose
Source: Sensors (Basel). 2022 Jul 17;22(14):5340. doi: 10.3390/s22145340 (PMC9320042; doi:10.3390/s22145340)
Supplement: Supplementary file 1 [file sensors-22-05340-s001.zip]

Archive with 1 entries (1 files):
- sensors-1803246-supplementary.pdf
